# Supplementary material for: DNA barcoding for the assessment of marine and coastal fish diversity from the Coast of Mozambique
Source: PLoS One. 2024 Feb 6;19(2):e0293345. doi: 10.1371/journal.pone.0293345 (PMC10846724; doi:10.1371/journal.pone.0293345)
Supplement: S1 Table — The list of species is from Eschmeyer’s Catalog of Fishes and GBIF. (XLSX) [file pone.0293345.s001.xlsx]

## Sheet: GBIF
Order	Family	Genus	Species	Authorship	Synonyms (IUCN)	Common Names (IUCN)	Status Conservation (IUCN)	Source Taxonomy Database	Access Date
Anguilliformes	Muraenesocidae	Muraenesox	Muraenesox bagio	(Hamilton, 1822)	Muraena bagio; Muraenesox baggio; Muraenesox cinereus; Muraenesox yamaguchiensis; Muraenisox bagio; Muraenosox bagio	eng: Brown Pike Conger; eng: Common Pike Eel; eng: Common Pike-conger; eng: Pike Conger; eng: Pike Eel; eng: Silver Eel; eng: Common Pike Conger; fre: Murénésoce Commun; spa: Morenocio Común	LC	https://www.gbif.org/en/species/2405368	2023/03/31 - 23:00:46
Beloniformes	Hemiramphidae	Hemiramphus	Hemiramphus far	(Forsskål, 1775)	-	-	-	https://www.gbif.org/en/species/2368968	2023/03/31 - 22:56:39
Carcharhiniformes	Carcharhinidae	Carcharhinus	Carcharhinus leucas	(Müller & Henle, 1839)	Carcharhinus vanrooyeni; Carcharias azureus; Carcharias leucas; Carcharias spenceri; Carcharias zambezensis; Squalus obtusus	eng: Bull Shark; eng: River Shark; eng: Zambezi Shark; eng: Swan River Shark; eng: Lake Nicaragua Shark	VU	https://www.gbif.org/en/species/2418036	2023/03/31 - 22:51:46
Carcharhiniformes	Carcharhinidae	Loxodon	Loxodon macrorhinus	(Müller & Henle, 1839)	Carcharias dumerilii; Scoliodon affinis; Scoliodon ceylonensis; Scoliodon jordani	eng: Jordan's Blue Dogshark; eng: Slender Dogshark; eng: Sliteye Shark	NT	https://www.gbif.org/en/species/5215568	2023/03/31 - 22:59:02
Carcharhiniformes	Sphyrnidae	Sphyrna	Sphyrna lewini	(Griffith & Smith, 1834)	Sphyrna couardi; Zygaena lewini	eng: Scalloped Hammerhead	CR	https://www.gbif.org/en/species/2418789	2023/03/31 - 23:11:20
Clupeiformes	Chirocentridae	Chirocentrus	Chirocentrus dorab	(Forsskål, 1775)	Chirocentrus hypselosoma; Clupea dentex; Clupea dorab; Esox chirocentrus; Neosudis vorax	eng: Dorab; eng: Blackfin wolf herring; eng: Knife-fish; eng: Leaping silver-bar; eng: Ribbon-fish; eng: Sabre fish; eng: Silver bar; eng: Wolf herring; eng: Whitefin wolf-herring; eng: Dorab Wolf Herring; fre: Chirocentre dorab; fre: Sabre; spa: Arencón dorab; spa: Arenque lobo de la India; spa: Sabre	LC	https://www.gbif.org/en/species/2413687	2023/03/31 - 22:52:44
Clupeiformes	Clupeidae	Hilsa	Hilsa kelee	(Cuvier, 1829)	Alausa brachysoma; Alausa kanagurta; Alosa brevis; Alosa malayana; Clupea durbanensis; Clupea kelee; Clupea platygaster; Clupeonia blochii	eng: Kelee Shad	LC	https://www.gbif.org/en/species/2413479	2023/03/31 - 22:56:49
Clupeiformes	Clupeidae	Sardinella	Sardinella gibbosa	(Bleeker, 1849)	Clupea gibbosa; Clupea immaculata; Fimbriclupea dactylolepis; Sardinella taiwanensis; Spratella tembang	eng: Goldstripe Sardinella	LC	https://www.gbif.org/en/species/2412787	2023/03/31 - 23:08:36
Clupeiformes	Clupeidae	Sardinella	Sardinella jussieu	(Lacepède, 1803)	Clupanodon jussieu	eng: Mauritian sardinella	DD	https://www.gbif.org/en/species/9753910	2023/03/31 - 23:08:47
Clupeiformes	Engraulidae	Thryssa	Thryssa vitrirostris	(Gilchrist & Thompson, 1908)	Thissina vitrirostris	eng: Orangemouth Anchovy	LC	https://www.gbif.org/en/species/2414175	2023/03/31 - 23:11:39
Clupeiformes	Pristigasteridae	Pellona	Pellona ditchela	(Valenciennes, 1847)	Pellona hoevenii; Pellona natalensis	eng: Indian Pellona	LC	https://www.gbif.org/en/species/2413564	2023/03/31 - 23:02:45
Cypriniformes	Cyprinidae	Hypophthalmichthys	Hypophthalmichthys molitrix	(Valenciennes, 1844)	Leuciscus molitrix; Hypophthalmichthys molitrix	-	NT	https://www.gbif.org/en/species/2362473	2023/03/31 - 22:57:34
Gadiformes	Merlucciidae	Merluccius	Merluccius paradoxus	(Franca, 1960)	-	-	-	https://www.gbif.org/en/species/2415633	2023/03/31 - 23:00:31
Mugiliformes	Mugilidae	Planiliza	Planiliza melinoptera	(Valenciennes, 1836)	-	-	-	https://www.gbif.org/species/9520622	2023/03/31 - 23:03:26
Mugiliformes	Mugilidae	Chelon	Chelon dumerili	(Steindachner, 1870)	Liza dumerili; Mugil canaliculatus; Mugil dumerili; Mugil hoefleri	eng: Brasilian Mullet; eng: Groovy Mullet; eng: Mullet; eng: Grooved Mullet; fre: Mulet; fre: Mulet Bouri; spa: Lisa Acanalada	DD	https://www.gbif.org/en/species/9540691	2023/03/31 - 22:52:35
Mugiliformes	Mugilidae	Crenimugil	Crenimugil buchanani	(Bleeker, 1853)	-	-	-	https://www.gbif.org/en/species/9365562	2023/03/31 - 22:53:44
Mugiliformes	Mugilidae	Moolgarda	Moolgarda sp 1	(Moolgarda)	-	-	-	https://www.gbif.org/en/species/2400912	2023/03/31 - 23:00:33
Mugiliformes	Mugilidae	Moolgarda	Moolgarda sp 2	(Moolgarda)	-	-	-	https://www.gbif.org/en/species/2400912	2023/03/31 - 23:00:35
Mugiliformes	Mugilidae	Planiliza	Planiliza macrolepis	(Smith, 1846)	Chelon macrolepis; Liza akame; Liza macrolepis; Liza parva; Liza pescadorensis; Mugil adustus; Mugil borneensis; Mugil crenilepis; Mugil cunnumboo; Mugil macrolepis; Mugil olivaceus; Mugil rodericensis; Mugil smithii; Mugil troschelii	eng: Largescale Mullet	LC	https://www.gbif.org/en/species/9250702	2023/03/31 - 23:03:16
Myliobatiformes	Dasyatidae	Himantura	Himantura uarnak	(Gmelin, 1789)	Himantura punctata; Himantura variegatus; Raja sephen; Raja uarnak	eng: Coach Whipray; eng: Reticulate Whipray	EN	https://www.gbif.org/en/species/9775198	2023/03/31 - 22:57:00
Myliobatiformes	Dasyatidae	Himantura	Himantura sp	(Müller & Henle, 1837)	-	-	-	https://www.gbif.org/en/species/2419609	2023/03/31 - 22:57:02
Myliobatiformes	Dasyatidae	Maculabatis	Maculabatis gerrardi	(Gray, 1851)	Himantura alcockii; Himantura gerrardi; Himantura macrurus; Trygon gerrardi	eng: Whitespotted Whipray	EN	https://www.gbif.org/en/species/9590829	2023/03/31 - 23:00:00
Myliobatiformes	Dasyatidae	Pastinachus	Pastinachus ater	(Macleay, 1883)	Pastinachus atrus; Pastinachus sephen; Taeniura atra	eng: Banana-tail Ray; eng: Broad Cowtail Ray	VU	https://www.gbif.org/en/species/9619349	2023/03/31 - 23:02:36
Myliobatiformes	Myliobatidae	Rhinoptera	Rhinoptera sp	(Cuvier, 1829)	-	-	-	https://www.gbif.org/en/species/5215773	2023/03/31 - 23:07:50
Myliobatiformes	Plesiobatidae	Plesiobatis	Plesiobatis daviesi	(Wallace, 1967)	-	eng: Deepwater Stingray; eng: Giant Stingaree	LC	https://www.gbif.org/en/species/2418899	2023/03/31 - 23:05:00
Perciformes	Acanthuridae	Acanthurus	Acanthurus mata	(Cuvier, 1829)	Acanthurus bleekeri; Acanthurus weberi; Chaetodon mata; Chaetodon meta	eng: Elongate Surgeonfish; eng: Bleeker's Surgeonfish; eng: Blue-lined Surgeonfish; eng: Mata Surgeonfish; eng: Pale Surgeon; eng: Striped Surgeonfish; eng: White-tail Lancet; eng: Yellowmask Surgeonfish; fre: Chirurgien; fre: Grand Picot de Récif; fre: Picot Kanak; fre: Poisson Docteur à Queue Blanche	LC	https://www.gbif.org/en/species/5209204	2023/03/31 - 22:49:44
Perciformes	Acanthuridae	Naso	Naso brevirostris	(Cuvier, 1829)	Cyphomycter coryphaenoides; Naseus brevirostris; Naso brevirostris	eng: Palefin Unicornfish; eng: Brown Unicornfish; eng: Longnose Unicornfish; eng: Shortnose Unicornfish; eng: Shortnosed Kala; eng: Short-nosed Unicornfish; eng: Shortsnout Unicornfish; eng: Spotted Unicornfish; fre: Corne; fre: Nasique; fre: Nason à Rostre Court; fre: Nason Pointillé	LC	https://www.gbif.org/en/species/9760005	2023/03/31 - 23:00:56
Perciformes	Caesionidae	Caesio	Caesio caerulaurea	(Lacepède, 1801)	Caesio azuraureus; Caesio caerulaureus; Caesio maculatus; Caesio nori; Smaris mauritianus	eng: Blue and Gold Fusilier; eng: Scissor Tailed Fusilier; fre: Maquereau; fre: Caesio Azuror; spa: Fusilero Azur	LC	https://www.gbif.org/en/species/2374779	2023/03/31 - 22:50:56
Perciformes	Caesionidae	Caesio	Caesio xanthonota	(Bleeker, 1853)	Caesio xanthonotus	eng: Yellowback Fusilier; eng: Yellowfin Fusilier; fre: Fusilier à dos Jaune; spa: Fusilero de Lomo Amarillo	LC	https://www.gbif.org/en/species/2374795	2023/03/31 - 22:51:06
Perciformes	Caesionidae	Caesio	Caesio sp	(Lacepède, 1801)	-	-	-	https://www.gbif.org/en/species/2374771	2023/03/31 - 22:51:08
Perciformes	Caesionidae	Pterocaesio	Pterocaesio tile	(Cuvier, 1830)	Caesio tile	eng: Dark-banded Fusilier; eng: Bluestreak Fusilier; eng: Blue-dash Fusilier; eng: Neon Fusilier; fre: Perche Tricolore; fre: Fusilier à Ligne Olive; fre: Caesio Tricolore; fre: Fusilier Néon; spa: Fusilero Aceitunero	LC	https://www.gbif.org/en/species/2374759	2023/03/31 - 23:07:09
Perciformes	Carangidae	Scyris	Scyris indica	(Cuvier & Valenciennes, 1833)	-	-	-	https://www.gbif.org/species/8862332	2023/03/31 - 23:10:08
Perciformes	Carangidae	Platycaranx	Platycaranx chrysophrys	(Kimura, Takeuchi & Yadome, 2022)	-	-	-	https://www.gbif.org/species/12164238	2023/03/31 - 23:03:46
Perciformes	Carangidae	Platycaranx	Platycaranx chrysophrys	(Kimura, Takeuchi & Yadome, 2022)	-	-	-	https://www.gbif.org/species/12164238	2023/03/31 - 23:03:57
Perciformes	Carangidae	Platycaranx	Platycaranx malabaricus	(Kimura, Takeuchi & Yadome, 2022)	-	-	-	https://www.gbif.org/species/12164238	2023/03/31 - 23:04:08
Perciformes	Carangidae	Turrum	Turrum coeruleopinnatum	(Whitley, 1932)	-	-	-	https://www.gbif.org/species/2391374	2023/03/31 - 23:12:13
Perciformes	Carangidae	Turrum	Turrum fulvoguttatum	(Whitley, 1932)	-	-	-	https://www.gbif.org/species/2391374	2023/03/31 - 23:12:24
Perciformes	Carangidae	Alepes	Alepes djedaba	(Forsskål, 1775)	Alepes scitula; Caranx microbrachium; Scomber albus; Scomber djedaba; Selar brevis	eng: Shrimp Scad; eng: Banded Scad; eng: Slender Yellowtail Kingfish; fre: Sélar Subari; spa: Jurel Subarí	LC	https://www.gbif.org/en/species/2390581	2023/03/31 - 22:49:56
Perciformes	Carangidae	Caranx	Caranx ignobilis	(Forsskål, 1775)	Carangus hippoides; Caranx ekala; Caranx korab; Caranx lessonii; Scomber ignobilis; Scomber sansun	eng: Giant Trevally; fre: Carangue grosse tête; fre: Carangue têtue; spa: Jurel Gigante	LC	https://www.gbif.org/en/species/2390805	2023/03/31 - 22:51:18
Perciformes	Carangidae	Caranx	Caranx papuensis	(Alleyne & Macleay, 1877)	-	eng: Brassy Trevally; eng: Papuan Trevally; fre: Carangue Bronze ; fre: Carangue Cuivrée ; spa: Jurel Bronceado	LC	https://www.gbif.org/en/species/2390831	2023/03/31 - 22:51:27
Perciformes	Carangidae	Caranx	Caranx sexfasciatus	(Quoy & Gaimard, 1825)	Carangoides sexfasciatus; Carangus marginatus; Carangus rhabdotus; Caranx belengerii; Caranx butuanensis; Caranx elacate; Caranx flavocoeruleus; Caranx forsteri; Caranx margarita; Caranx oshimai; Caranx paraspistes; Caranx peronii; Caranx tapeinosoma; Caranx thompsoni; Caranx xanthopygus	eng: Bigeye Trevally; fre: Carangue vorace; spa: Jurel Voráz	LC	https://www.gbif.org/en/species/2390776	2023/03/31 - 22:51:37
Perciformes	Carangidae	Decapterus	Decapterus macarellus	(Cuvier, 1833)	Caranx jacobeus; Caranx macarellus; Caranx pinnulatus; Decapterus canonoides; Decapterus pinnulatus	eng: Cigarfish; eng: Kingston; eng: Mackerel; eng: Robin; eng: Scad; eng: Mackerel Scad; fre: Carangue Maquereau; fre: Comète Maquereau; fre: Makriau; fre: Maquereau; fre: Pilote; spa: Quiaquia; spa: Tonino; spa: Caballeta; spa: Zapatero; spa: Caballeta Macarela; spa: Antonino Caballita; spa: Caballla Amarilla; spa: Chuparaco; spa: Caballa Amarilla; spa: Caballa; spa: Antonino; spa: Caballa Azul;…	LC	https://www.gbif.org/en/species/2391064	2023/03/31 - 22:54:14
Perciformes	Carangidae	Megalaspis	Megalaspis cordyla	(Linnaeus, 1758)	Caranx besselii; Citula plumbea; Scomber cordyla; Scomber guara; Scomber rottleri	eng: Torpedo Scad; fre: Comète torpille; spa: Macarela Torpedo	LC	https://www.gbif.org/en/species/5210642	2023/03/31 - 23:00:10
Perciformes	Carangidae	Parastromateus	Parastromateus niger	(Bloch, 1795)	Apolectus niger; Apolectus stromateus; Citula halli; Coryphaena apus; Formio niger; Seserinus vachellii; Stromateus niger; Stromateus paru; Temnodon inornatus	eng: Black Pomfret; eng: Black Pomfret; fre: Castagnoline noire; spa: Palometa Negra	LC	https://www.gbif.org/en/species/2391217	2023/03/31 - 23:02:17
Perciformes	Carangidae	Gnathanodon	Gnathanodon speciosus	(Forsskål, 1775)	Caranx cives; Caranx edentulus; Caranx obtusiceps; Caranx panamensis; Caranx petaurista; Caranx poloosoo; Caranx rueppellii; Caranx speciosus; Scomber speciosus;	eng: Golden Trevally; eng: Golden Toothless Trevally; fre: Carangue Royale; fre: Carangue royale jaune; spa: Jurel Dorado; ara: Kefdar; ara: Keft; ara: Kegdar; ara: Rabeeb; ara: Rebib; ara: Zeredy; ara: Zuraidi; ara: Zuraydi; per: Guishe-talae;	LC	https://www.gbif.org/species/2391331	2023/03/31 - 22:56:28
Perciformes	Carangidae	Scomberoides	Scomberoides commersonnianus	(Lacepède, 1801)	Chorinemus delicatulus; Chorinemus exoletus; Chorinemus leucopthalmus; Lichia exoleta; Scomber madagascariensis	eng: Talang Queenfish; fre: Sauteur Talang; spa: Jurel Saltador	LC	https://www.gbif.org/en/species/2390863	2023/03/31 - 23:09:28
Perciformes	Carangidae	Scomberoides	Scomberoides tol	(Cuvier, 1832)	Chorinemus tol; Scomberoides formosanus	eng: Needlescaled Queenfish; eng: Slender Leatherskin; fre: Sauteur leurre; spa: Jurel Saltarín	LC	https://www.gbif.org/en/species/2390855	2023/03/31 - 23:09:37
Perciformes	Carangidae	Selar	Selar crumenophthalmus	(Bloch, 1793)	Caranx daubentonii; Caranx macrophthalmus; Caranx mauritianus; Caranx torvus; Scomber balantiophthalmus; Scomber crumenophthalmus; Scomber plumieri; Trachurops brachychirus; Trachurops crumenophthalmus	eng: Big Eye Scad; eng: Big-eye Scad; eng: Bigeye Scad Atulai; eng: Big-eyed Scad; eng: Chicharro; eng: Goggle-eye; eng: Goggle-eyed Scad; eng: Goggler; eng: Horse Mackerel; eng: Horse-eye Jack; eng: Jack; eng: Jackfish; eng: Purse-eye Scad; eng: Purse-eyed Scad; eng: Silver Scad; eng: Scad; eng: Steenbrass; eng: Bigeye Scad; fre: Chinchard; fre: Couléhou; fre: Coulirou; fre: Coulihou; fre: Coulo…	LC	https://www.gbif.org/en/species/2391007	2023/03/31 - 23:10:17
Perciformes	Carangidae	Selar	Selar sp	(Bleeker, 1851)	-	-	-	https://www.gbif.org/en/species/2391002	2023/03/31 - 23:10:20
Perciformes	Cichlidae	Oreochromis	Oreochromis mossambicus	(Peters, 1852)	Chromis dumerilii; Chromis mossambicus; Chromis natalensis; Chromis vorax; Tilapia arnoldi; Tilapia mossambicus	eng: Mozambique Tilapia	VU	https://www.gbif.org/en/species/2372396	2023/03/31 - 23:01:07
Perciformes	Cichlidae	Oreochromis	Oreochromis niloticus	(Linnaeus, 1758)	Perca nilotica; Tilapia nilotica; Oreochromis niloticus	-	LC	https://www.gbif.org/en/species/4285694	2023/03/31 - 23:01:17
Perciformes	Cichlidae	Oreochromis	Oreochromis aureus	(Steindachner, 1864)	Chromis aureus; Sarotherodon aureus; Tilapia aurea; Tilapia lemassoni; Tilapia monodi; Tilapia nilotica exul	-	-	https://www.gbif.org/en/species/2372367	2023/03/31 - 23:01:27
Perciformes	Cichlidae	Tilapia	Tilapia sp	(Smith, 1840)	-	-	-	https://www.gbif.org/en/species/2370578	2023/03/31 - 23:11:51
Perciformes	Coryphaenidae	Coryphaena	Coryphaena hippurus	(Linnaeus, 1758)	Coryphaena argyrurus; Coryphaena chrysurus; Coryphaena dolfyn; Coryphaena dorado; Coryphaena fasciolata; Coryphaena immaculata; Coryphaena imperialis; Coryphaena japonica; Coryphaena margravii; Coryphaena nortoniana; Coryphaena scomberoides; Coryphaena suerii; Coryphaena virgata; Coryphaena vlamingii; Ecterias brunneus; Lampugus siculus; Lepimphis hippuroides; Scomber pelagicus	eng: Common Dolphin Fish; eng: Common Dolphinfish; eng: Mahi Mahi; eng: Dorado; eng: Green Dolphin; eng: Mahimahi; eng: Dolphin Fish; eng: Dolphinfish; eng: Mahi-mahi; fre: Clic; fre: Coryphène Commune; fre: Dauphin; fre: Dorade; fre: Dorade Coryphène; spa: Llampuga; spa: Dorado Común; spa: Dorado Delfin; spa: Lampuga	LC	https://www.gbif.org/en/species/2381939	2023/03/31 - 22:53:25
Perciformes	Dinopercidae	Dinoperca	Dinoperca petersi	(Day, 1875)	-	-	-	https://www.gbif.org/en/species/2397663	2023/03/31 - 22:54:45
Perciformes	Ephippidae	Platax	Platax teira	(Forsskål, 1775)	Chaetodon teira	eng: Longfin Batfish	LC	https://www.gbif.org/en/species/2394312	2023/03/31 - 23:03:36
Perciformes	Ephippidae	Tripterodon	Tripterodon orbis	(Playfair, 1867)	-	-	-	https://www.gbif.org/en/species/2394338	2023/03/31 - 23:12:02
Perciformes	Gerreidae	Gerres	Gerres longirostris	(Lacepède, 1801)	Labrus longirostris	eng: Strongspine Silver-Biddy; eng: Longtail Silverbiddy; eng: Small-scale Silverbelly; eng: Smallscale Pursemouth; eng: Scimitar Silver-biddy; fre: Breton; fre: Poisson Blanc; fre: Gerres; fre: Blanche armée; fre: Blanche goubernail; spa: Mojarra Timonera; spa: Mojarra Espinuda	LC	https://www.gbif.org/en/species/9596396	2023/03/31 - 22:56:05
Perciformes	Gerreidae	Gerres	Gerres oyena	(Forsskål, 1775)	-	eng: Common Silver-biddy; eng: Darnley Island Silverbelly; eng: Longtail Silverbiddy; eng: Singapore Silver-biddy; eng: Oceanic Silver-biddy; eng: Oyena Mojarra; eng: Cotton Silverbiddy; eng: Blacktip Mojarra; eng: Black-tipped Silver-biddy; eng: Common Mojarra; fre: Blanche commune; fre: Breton blanc; spa: Mojarra Común	LC	https://www.gbif.org/en/species/2369396	2023/03/31 - 22:56:14
Perciformes	Gerreidae	Gerres	Gerres methueni	(Regan, 1920)	-	-	-	https://www.gbif.org/en/species/2369443	2023/03/31 - 22:56:25
Perciformes	Gobiidae	Boleophthalmus	Boleophthalmus dussumieri	(Valenciennes, 1837)	Boleophthalmus chamiri; Boleophthalmus dentatus	eng: Mud Skipper	LC	https://www.gbif.org/en/species/2378424	2023/03/31 - 22:50:46
Perciformes	Gobiidae	Periophthalmus	Periophthalmus argentilineatus	(Valenciennes, 1837)	Periophthalmus dipus; Periophthalmus sobrinus; Periophthalmus vulgaris	eng: Silver Mudskipper; eng: Barred Mudskipper; eng: Big fin Mudhopper	LC	https://www.gbif.org/en/species/2376955	2023/03/31 - 23:03:06
Perciformes	Haemulidae	Diagramma	Diagramma pictum	(Thunberg, 1792)	-	-	-	https://www.gbif.org/species/5209594	2023/03/31 - 22:54:35
Perciformes	Haemulidae	Plectorhinchus	Plectorhinchus gaterinus	(Forsskål, 1775)	Sciaena abumgaterin; Sciaena gaterina	eng: Blackspotted Rubberlip; eng: Blackspotted Thicklip	LC	https://www.gbif.org/en/species/2382665	2023/03/31 - 23:04:28
Perciformes	Haemulidae	Plectorhinchus	Plectorhinchus gibbosus	(Lacepède, 1802)	Diagramma crassispinum; Diagramma gibbosus; Holocentrus gibbosus; Pristipoma leucurum; Pristipoma nigrum	eng: Brown Sweetlips	LC	https://www.gbif.org/en/species/9815299	2023/03/31 - 23:04:37
Perciformes	Haemulidae	Plectorhinchus	Plectorhinchus flavomaculatus	(Cuvier, 1830)	-	-	-	https://www.gbif.org/en/species/2382732	2023/03/31 - 23:04:49
Perciformes	Haemulidae	Pomadasys	Pomadasys commersonnii	(Lacepède, 1801)	Labrus commersonnii	eng: Smallspotted Grunter	LC	https://www.gbif.org/en/species/2382906	2023/03/31 - 23:05:45
Perciformes	Haemulidae	Pomadasys	Pomadasys kaakan	(Cuvier, 1830)	Pristipoma kaakan	eng: Javelin Grunter; eng: Spotted Grunter-bream; eng: Spotted Javelinfish; eng: Yellow-finned Javelin-fish; fre: Grondeur javelot	LC	https://www.gbif.org/en/species/2382902	2023/03/31 - 23:05:56
Perciformes	Haemulidae	Pomadasys	Pomadasys maculatus	(Bloch, 1793)	Anthias maculatus; Lutjanus maculatus; Pomadasys maculata; Pomadasys maculatum; Pristipoma caripa	eng: Saddle Grunt; eng: Bloched Grunt; eng: Blotched Grunt; eng: Blotched Javelin-fish; eng: Blotched-grunt; eng: Saddle Grunter; eng: Saddlefish; eng: Spotted Grunter; fre: Grondeur Selle; spa: Corocoro Montura	LC	https://www.gbif.org/en/species/2382925	2023/03/31 - 23:06:06
Perciformes	Istiophoridae	Istiompax	Istiompax indica	(Cuvier, 1832)	Histiophorus brevirostris; Istiompax australis; Istiompax brevirostris; Istiompax dombraini; Istiompax indicus; Istiompax marlina; Makaira brevirostris; Makaira indica; Makaira indicus; Makaira marlina; Makaira xantholineatus; Marlina marlina; Tetrapturus australis; Tetrapturus brevirostris; Tetrapturus indica; Tetrapturus indicus	eng: Black Marlin; fre: Makaire Noir; fre: Marlin Noir; spa: Picudo Negro; spa: Aguja Negra; spa: Marlin Negro	DD	https://www.gbif.org/en/species/4285896	2023/03/31 - 22:57:44
Perciformes	Labridae	Cheilinus	Cheilinus trilobatus	(Lacepède, 1801)	Cheilinus abudjubbe	eng: Tripletail Wrasse; eng: Maori Wrasse; eng: Triple-tail Maori; eng: Tripletail Maori Wrasse; eng: Triple-tail Maori Wrasse; eng: Triple-tail Wrasse; fre: Galame; fre: Labre Trilobé; fre: Poisson Napoléon; fre: Vieille Triple Queue	LC	https://www.gbif.org/en/species/2383305	2023/03/31 - 22:52:16
Perciformes	Labridae	Cheilio	Cheilio inermis	(Forsskål, 1775)	Cheilio auratus; Cheilio innermis; Cheilio ramosus; Cheilo inermis; Labrus inermis	eng: Cigar wrasse; eng: Sharp-nosed rainbowfish; fre: Longue girelle; fre: Pêche madame; spa: Julia larguirucha	LC	https://www.gbif.org/en/species/2383605	2023/03/31 - 22:52:25
Perciformes	Leiognathidae	Leiognathus	Leiognathus equulus	(Forsskål, 1775)	Scomber equula	eng: Common Ponyfish	LC	https://www.gbif.org/en/species/5211415	2023/03/31 - 22:58:03
Perciformes	Lethrinidae	Lethrinus	Lethrinus nebulosus	(Forsskål, 1775)	Lethrinus alboguttatus; Lethrinus anatarius; Lethrinus aurolineatus; Lethrinus carinatus; Lethrinus centurio; Lethrinus cyanoxanthus; Lethrinus devisianus; Lethrinus erythrurus; Lethrinus esculentus; Lethrinus fasciatus; Lethrinus fraenatus; Lethrinus gothofredi; Lethrinus guentheri; Lethrinus karwa; Lethrinus korely; Lethrinus maculatus; Lethrinus ornatus; Lethrinus perselectus; Lethrinus scopar…	eng: Spangled Emperor; eng: Lesser Spangled Emperor; fre: Empereur Moris; fre: Capitaine blanc; fre: Lethrinus nuageux; fre: Capitaine rouge; fre: Bec-de-cane nuageux; spa: Emperador Relámpago	LC	https://www.gbif.org/en/species/2374885	2023/03/31 - 22:58:13
Perciformes	Lethrinidae	Lethrinus	Lethrinus miniatus	(Forster, 1801)	Sparus miniatus	eng: Trumpet Emperor; eng: Sweetlip Emperor; eng: Longface Emperor; fre: Gueule Rouge; fre: Capitaine Gueule Longue; fre: Bec-de-cane	LC	https://www.gbif.org/en/species/2374857	2023/03/31 - 22:58:23
Perciformes	Lethrinidae	Lethrinus	Lethrinus borbonicus	(Valenciennes, 1830)	Lethrinus bungus	eng: Snubnose Emperor	LC	https://www.gbif.org/en/species/2374912	2023/03/31 - 22:58:34
Perciformes	Lobotidae	Lobotes	Lobotes surinamensis	(Bloch, 1790)	Bodianus triourus; Holocentrus surinamensis; Lobotes auctorum; Lobotes citrinus; Lobotes erate; Lobotes farkharii; Lobotes incurvus; Lobotes somnolentus; Lobotus surinamensis	eng: Atlantic Tripletail; eng: Black Grunt; eng: Black Perch; eng: Bouy Fish; eng: Bouyfish; eng: Brown Triple Tail; eng: Brown Tripletail; eng: Conchy Leaf; eng: Dusky Tripletail; eng: Dusky Triple-tail; eng: Flasher; eng: Sleepfish; eng: Triple Tail; eng: Tripletail; eng: Tripple Tail; eng: Triple-tail; fre: Croupia Roche; fre: Chobie; fre: Dormeur; spa: Tres Colitas; spa: Biajaca de la Mar; sp…	LC	https://www.gbif.org/en/species/2379457	2023/03/31 - 22:58:53
Perciformes	Lutjanidae	Lutjanus	Lutjanus argentimaculatus	(Forsskål, 1775)	Alphestes gembra; Alphestes sambra; Diacopus superbus; Lutianus argentimaculatus; Lutianus jahngarah; Lutianus salmonoides; Mesoprion flavipinnis; Mesoprion garretti; Mesoprion griseoides; Mesoprion obscurus; Mesoprion olivaceus; Mesoprion roseigaster; Mesoprion sexfasciatus; Mesoprion taeniops; Perca argentata; Sciaena argentata; Sciaena argentimaculata	eng: Gray Snapper; eng: Creek Red Bream; eng: Dog Bream; eng: Mangrove Jack; eng: Mangrove Snapper; eng: Purple Sea Perch; eng: Red Bass; eng: Red Bream; eng: Red Perch; eng: Red Reef Bream; eng: Red Snapper; eng: River Roman; eng: River Snapper; eng: Rock Barramundi; eng: Yellow Snapper; eng: Silver-spotted Gray Snapper; eng: Mangrove Red Snapper; fre: Rouget; fre: Carpe; fre: Vivaneau des Mangr…	LC	https://www.gbif.org/en/species/2385069	2023/03/31 - 22:59:23
Perciformes	Lutjanidae	Lutjanus	Lutjanus bengalensis	(Bloch, 1790)	Diacope octovittata; Holocentrus bengalensis; Labrus octovittatus; Mesoprion pomacanthus	eng: Red Snapper; eng: Bengal Snapper; fre: Vivaneau du Bengale; spa: Pargo de Bengala	LC	https://www.gbif.org/en/species/2384951	2023/03/31 - 22:59:14
Perciformes	Lutjanidae	Lutjanus	Lutjanus erythropterus	(Bloch, 1790)	Genyoroge macleayana; Lutjanus altifrontalis; Lutjanus longmani; Mesoprion annularis; Mesoprion chirtah; Mesoprion rubellus	eng: Black; eng: Crimson Seaperch; eng: Firespot Snapper; eng: High Brow Sea Perch; eng: Longman's Sea Perch; eng: Pink Snapper; eng: Red Bream; eng: Red Jew; eng: Red Snapper; eng: Redfish; eng: Rounded Snapper; eng: Saddle-tailed Perch; eng: Saddle-tailed Sea-perch; eng: Small-mouth Sea-perch; eng: Scarlet Snapper; eng: Small-mouthed Nannygai; eng: Crimson Snapper; fre: Vivaneau Cramoisi; spa: …	LC	https://www.gbif.org/en/species/2384787	2023/03/31 - 22:59:32
Perciformes	Lutjanidae	Lutjanus	Lutjanus fulviflamma	(Forsskål, 1775)	Centropomus hober; Lutianus fulviflamma; Lutjanus fulviflama; Lutjanus fulviflammus; Lutjanus unimaculatus; Mesoprion aureovittatus; Mesoprion aurolineatus; Mesoprion terubuan; Sciaena fulviflamma	eng: Black-spot Sea Perch; eng: Blackspot Seaperch; eng: Blackspot Snapper; eng: Black-spot Snapper; eng: Finger-mark Bream; eng: Humpback Red Snapper; eng: Longspot Snapper; eng: Long-spot Snapper; eng: Malabar Thyrssa; eng: Moses Perch; eng: Red Bream; eng: Snapper; eng: Dory Snapper; eng: Golden Snapper; fre: Carpe; fre: Daurade à Tache Noire; fre: Chemise; fre: Gibelot; fre: Dorade à Tache No…	LC	https://www.gbif.org/en/species/2384777	2023/03/31 - 22:59:42
Perciformes	Lutjanidae	Lutjanus	Lutjanus lutjanus	(Bloch, 1790)	Diacope lineolata; Lutianus lineolatus; Lutjanus blochii; Lutjanus lineolatus; Mesoprion caroui; Mesoprion erythrognathus; Mesoprion xanthopterygius; Rhomboplitoides megalops; Serranus nouleny; Lutjanus lutjanus	eng: Bigeye Seaperch; eng: Big-eye Snapper; eng: Golden Striped Snapper; eng: Red Sea Lined Snapper; eng: Rosy Snapper; eng: Snapper; eng: Tropical Snapper; eng: Yellow Snapper; eng: Bigeye Snapper; fre: Lutjan à Lignes Jaunes; fre: Madras Jaune; fre: Vivaneau Gros Yeux; spa: Pargo de Madras	LC	https://www.gbif.org/en/species/2384741	2023/03/31 - 22:59:51
Perciformes	Lutjanidae	Aprion	Aprion virescens	(Valenciennes, 1830)	Aphareus virescens; Aprion kanekonis; Aprion konekonis; Aprion viresceus; Mesoprion microchir; Sparopsis elongatus; Sparopsis latifrons	eng: Blue-gray Snapper; eng: Blue-green Snapper Fish; eng: Gray Snapper; eng: Grey Jobfish; eng: Grey Snapper; eng: Jobfish; eng: Krakap; eng: Uku; eng: Green Jobfish; fre: Aprion Verdâtre; fre: Poisson Job; fre: Poisson Job Bar; fre: Vivaneau Job; fre: Thazard; fre: Vivaneau Vert; spa: Pargo Verde	LC	https://www.gbif.org/en/species/2385226	2023/03/31 - 22:50:05
Perciformes	Lutjanidae	Pristipomoides	Pristipomoides filamentosus	(Valenciennes, 1830)	Aphareus roseus; Bowersia violescens; Chaetopterus microlepis; Etelis brevirostris; Pristipomoides argyrogrammicus; Pristipomoides microlepis; Serranus filamentosus	eng: Crimson Snapper; eng: Jobfish; eng: King Emperor; eng: King Snapper; eng: Pink Snapper; eng: Rosy Jobfish; eng: Rosy Snapper; eng: Snapper; eng: Crimson Jobfish; eng: Bluespot Jobfish; fre: Colas fil; fre: Vivaneau blanc; spa: Panchito Hebra	LC	https://www.gbif.org/en/species/2385153	2023/03/31 - 23:06:38
Perciformes	Menidae	Mene	Mene maculata	(Bloch & Schneider, 1801)	-	-	-	https://www.gbif.org/en/species/2391421	2023/03/31 - 23:00:21
Perciformes	Mullidae	Parupeneus	Parupeneus indicus	(Shaw, 1803)	Mullus indicus; Upeneus indicus	eng: Yellowspot goatfish; eng: Indian goatfish; eng: Goatfish; fre: Barbet souffré; fre: Capucin indien; fre: Rouget-barbet indien; spa: Salmonete índico	LC	https://www.gbif.org/en/species/2396727	2023/03/31 - 23:02:27
Perciformes	Mullidae	Upeneus	Upeneus vittatus	(Forsskål, 1775)	Mullus vittatus	eng: Bandedtail goatfish; eng: Bar-tailed goat-fish; eng: Goatfish; eng: Striped goatfish; eng: Yellowbanded goatfish; eng: Yellowstriped Goatfish; fre: Barbet rayé; fre: Rouget à queue rayée; fre: Rouget-souris orangé; spa: Salmonete naranjero	LC	https://www.gbif.org/en/species/2396762	2023/03/31 - 23:12:34
Perciformes	Nemipteridae	Scolopsis	Scolopsis bimaculata	(Rüppell, 1828)	Scolopsis bimaculatus	eng: Thumbprint Monocle Bream	LC	https://www.gbif.org/en/species/5962162	2023/03/31 - 23:09:18
Perciformes	Nomeidae	Cubiceps	Cubiceps whiteleggii	(Waite, 1894)	-	-	-	https://www.gbif.org/en/species/2381911	2023/03/31 - 22:53:55
Perciformes	Pempheridae	Pempheris	Pempheris connelli	(Randall & Victor, 2015)	-	-	-	https://www.gbif.org/en/species/9171475	2023/03/31 - 23:02:57
Perciformes	Polynemidae	Polydactylus	Polydactylus malagasyensis	(Motomura & Iwatsuki, 2001)	-	-	-	https://www.gbif.org/en/species/2393261	2023/03/31 - 23:05:24
Perciformes	Priacanthidae	Priacanthus	Priacanthus hamrur	(Forsskål, 1775)	Sciaena hamrur	eng: Moontail Bullseye	LC	https://www.gbif.org/en/species/2375011	2023/03/31 - 23:06:16
Perciformes	Priacanthidae	Priacanthus	Priacanthus arenatus	(Cuvier, 1829)	Priacanthus catalufa; Priacanthus insularum	eng: Atlantic Bigeye; eng: Atlantic Big-eye; eng: Balarton; eng: Balatan; eng: Bigeye; eng: Big-eye; eng: Catalufa; eng: Common Bigeye; eng: Goggle Eye; eng: Johnny Diggens; eng: Moonshine Conga; eng: Moonshine Snapper; fre: Tête Ronde; fre: Beauclaire Soleil; fre: Beauclaire de Roche; fre: Juif; spa: Alunado; spa: Catalufa Ojón; spa: Toro; spa: Catalufa Toro; spa: Catalufa; spa: Catalana; spa: C…	LC	https://www.gbif.org/en/species/2375036	2023/03/31 - 23:06:27
Perciformes	Rachycentridae	Rachycentron	Rachycentron canadum	(Linnaeus, 1766)	Centronotus gardenii; Centronotus spinosus; Elacate atlantica; Elacate bivittata; Elacate falcipinnis; Elacate malabarica; Elacate motta; Elacate nigra; Elacate pondiceriana; Gasterosteus canadus; Rachycentron typus; Scomber niger; Thynnus canadensis	eng: Black King; eng: Black King Fish; eng: Black Kingfish; eng: Black Salmon; eng: Butterfish; eng: Cabio; eng: Cobla; eng: Cod; eng: Crab Eater; eng: Crabeater; eng: Cubby Yew; eng: Kingfish; eng: Lemon Fish; eng: Ling; eng: Runner; eng: Prodigal Son; eng: Sergeantfish; eng: Sergeant Fish; eng: Cobia; fre: Mafou; fre: Cobia; spa: Bonito Negro; spa: Peje Palo; spa: Pejepalo; spa: Bonito; spa: Ca…	LC	https://www.gbif.org/en/species/2391729	2023/03/31 - 23:07:18
Perciformes	Scaridae	Chlorurus	Chlorurus atrilunula	(Randall & Bruce, 1983)	Scarus atrilunula	eng: Bluemoon Parrotfish; eng: Black Crescent Parrotfish; fre: Perroquet Lune Bleue; spa: Loro Luna Azul	LC	https://www.gbif.org/en/species/5211126	2023/03/31 - 22:52:55
Perciformes	Scaridae	Chlorurus	Chlorurus sordidus	(Forsskål, 1775)	Callyodon albipunctatus; Callyodon bipallidus; Callyodon cyanogrammus; Callyodon rostratus; Pseudosarus troschellii; Pseudoscarus goldiei; Pseudoscarus margaritus; Pseudoscarus platodoni; Pseudoscarus vitriolinus; Scaridea leucotaeniata; Scarus celebicus; Scarus erythrodon; Scarus gymnognathos; Scarus mentalis; Scarus nigricans; Scarus purpureus; Scarus sordidus; Scarus sumbawensis; Scarus varieg…	eng: Daisy Parrotfish; eng: Bullethead Parrotfish; eng: Burnt Parrotfish; eng: Green Parrotfish; eng: Green-finned Parrotfish; eng: Shabby Parrotfish; fre: Kakatoi Vert; fre: Perroquet Grenat; fre: Perroquet Marguerite; fre: Perroquet Sale; fre: Perroquet Vert; fre: Poisson-perroquet Sale	LC	https://www.gbif.org/en/species/5211134	2023/03/31 - 22:53:05
Perciformes	Scaridae	Scarus	Scarus psittacus	(Forsskål, 1775)	Callyodon erythacus; Callyodon hornbosteli; Pseudocarus oktodon; Pseudoscarus filholi; Pseudoscarus forskalii; Pseudoscarus labiosus; Scarus balinensis; Scarus bataviensis; Scarus brunneus; Scarus forsteri; Scarus galena; Scarus gilberti; Scarus hertit; Scarus jenkinsi; Scarus taeniurus; Scarus venosus; Xanothon carifanus; Xanothon parvidens	eng: Common Parrotfish; eng: Batavian Parrotfish; eng: Palenose Parrotfish; eng: Palenosed Parrot; eng: Rosy-cheek Parrotfish; fre: Perroquet Commun; fre: Perroquet Prairie	LC	https://www.gbif.org/en/species/2393800	2023/03/31 - 23:08:56
Perciformes	Scaridae	Scarus	Scarus quoyi	(Valenciennes, 1840)	Callyodon hadji; Callyodon mutabilis; Pseudoscarus moresbyensis; Scarus chrysopomus	eng: Quoy's Parrotfish; eng: Green-blotched Parrotfish	LC	https://www.gbif.org/en/species/2393542	2023/03/31 - 23:09:07
Perciformes	Sciaenidae	Argyrosomus	Argyrosomus japonicus	(Temminck & Schlegel, 1843)	Argyrosomus amoyensis; Sciaena japonica	eng: Kob; eng: Kingy; eng: Salmon; eng: River Kingfish; eng: Silver Croaker; eng: School Jew; eng: Soapies; eng: Silver Jewfish; eng: Croaker; eng: Butterfish; eng: Dusky Meagre; eng: Daga Salmon; eng: Jewfish; eng: Japanese Meagre; eng: Mulloway; fre: Maigre Africain; spa: Verrugato del Sur	EN	https://www.gbif.org/en/species/5212440	2023/03/31 - 22:50:15
Perciformes	Sciaenidae	Argyrosomus	Argyrosomus thorpei	(Smith, 1977)	-	eng: Squaretail Kob; fre: Maigre D'Afrique Du Sud; spa: Corvina Du Sudáfrica	EN	https://www.gbif.org/en/species/5212435	2023/03/31 - 22:50:26
Perciformes	Sciaenidae	Otolithes	Otolithes ruber	(Bloch & Schneider, 1801)	Johnius ruber; Otolithus argenteus; Otolithus orientalis; Otolithus tridentifer	eng: Drum; eng: Jewfish; eng: Silver Teraglin; eng: Snapper Kob; eng: Snapper Salmon; eng: Toothed Croaker; eng: Croaker; eng: Tigertooth Croaker; fre: Grande Verrue Tigre; spa: Bombache Tigre Mayor; spa: Corvina Tigre	LC	https://www.gbif.org/en/species/2400242	2023/03/31 - 23:01:37
Perciformes	Scombridae	Euthynnus	Euthynnus affinis	(Cantor, 1849)	Euthynnus affinis yaito; Euthynnus alletteratus affinis; Euthynnus yaito; Thynnus affinis; Wanderer wallisi	eng: Kawakawa; eng: Black Skipjack; eng: Bonito; eng: Eastern Little Tuna; eng: Mackerel Tuna; eng: Oceanic Bonito; fre: Thonine; fre: Petit thon; fre: Thonine orientale; fre: Bonite; fre: Bonite d'Inde; fre: Bonite à dos rayé; spa: Bacoreta; spa: Bacoreta Oriental; spa: Bonito	LC	https://www.gbif.org/en/species/5208561	2023/03/31 - 22:55:47
Perciformes	Scombridae	Katsuwonus	Katsuwonus pelamis	(Linnaeus, 1758)	Euthynnus pelamis; Scomber pelamides; Scomber pelamis; Thynnus vagans	eng: Stripy; eng: Skipjack Tuna; eng: Oceanic Bonito; eng: Oceanic Skipjack; eng: Skipjack; fre: Bounicou; fre: Listao; fre: Ton Rayé; fre: Thonine à ventre rayé; fre: Bonite; fre: Bonitou; fre: Bonite ventre rayé; fre: Bonite à ventre rayé; fre: Bonite a ventre raye; fre: Bonite folle; spa: Picosa; spa: Rayada; spa: Bonito; spa: Barrilete; spa: Bonita; spa: Atún; spa: Cachorreta; spa: Cachurreta…	LC	https://www.gbif.org/en/species/2374191	2023/03/31 - 22:57:53
Perciformes	Scombridae	Rastrelliger	Rastrelliger kanagurta	(Cuvier, 1816)	Rastrelliger kanagurta; Rastrelliger serventyi; Scomber canagurta; Scomber chrysozonus; Scomber delphinalis; Scomber kanagurta; Scomber lepturus; Scomber loo; Scomber microlepidotus; Scomber moluccensis; Scomber reani; Scomber uam	eng: Indian Mackerel; fre: Maquereau de l'Indo-Pacifique; fre: Maquereau des Indes; fre: Marquereau doux; spa: Caballa de la India	DD	https://www.gbif.org/en/species/2374317	2023/03/31 - 23:07:27
Perciformes	Scombridae	Scomberomorus	Scomberomorus plurilineatus	(Fourmanoir, 1966)	-	eng: Queen Mackerel; fre: Thazard Kanadi; spa: Carite Canadí	DD	https://www.gbif.org/en/species/2374308	2023/03/31 - 23:09:48
Perciformes	Scombridae	Scomberomorus	Scomberomorus commerson	(Lacepède, 1800)	Cybium commersoni; Cybium commersonii; Cybium konam; Cybium multifasciatum; Scomber commerson; Scomber commersonii; Scomber maculosus; Scomberomorus commersoni; Scomberomorus commersonii	eng: Narrow-barred Spanish Mackerel; fre: Gros prêtre; fre: Thazard rayé Indo-Pacifique; spa: Carite Estriado Indo-Pacífico; spa: Carita del Indo-Pacifico	NT	https://www.gbif.org/en/species/2374255	2023/03/31 - 23:09:57
Perciformes	Scombridae	Thunnus	Thunnus albacares	(Bonnaterre, 1788)	Kishinoelle zacalles; Neothunnus albacora; Neothunnus catalinae; Neothunnus itosibi; Orcynus subulatus; Scomber albacares; Scomber albacorus; Scomber sloanei; Semathunnus guildi; Thunnus albacora; Thunnus allisoni; Thynnus albacora; Thynnus argentivittatus; Thynnus macropterus	eng: Yellowfin Tuna; eng: Allison's Tuna; eng: Pacific Long-tailed Tuna; eng: Yellowfinned Albacore; fre: Albacore; fre: Thon jaune; fre: Grand fouet; spa: Albacora; spa: Aleta Amarilla	LC	https://www.gbif.org/en/species/2374013	2023/03/31 - 23:11:48
Perciformes	Serranidae	Variola	Variola louti	(Forsskål, 1775)	Epinephelus louti; Labrus punctulatus; Perca louti; Serranus cernipedis; Serranus flavimarginatus; Serranus longipinna; Serranus louti; Serranus luti; Serranus melanotaenia; Serranus phaenistomus; Serranus punctulatus; Serranus roseus; Variola longipinna; Variola louti; Variola melanotaenia	eng: Yellow-edged Lyretail; eng: Coronation Trout; eng: Lunartailed Cod; eng: Lunar-tailed Coral-trout; eng: Lyretail Grouper; eng: Lunar-tailed Rock-cod; eng: Lunar-tail Cod; eng: Lyre Tail Coral Trout; eng: Common Lyre-tail Cod; fre: Vroissant; fre: Grand Queue; fre: Criossant Queue Jaune; fre: Loche Cameleon; fre: Vielle Peinte Des Coraux; fre: Druide; fre: Saumonee Hirondelle; fre: Rouge Gran…	LC	https://www.gbif.org/en/species/2389100	2023/03/31 - 23:12:44
Perciformes	Serranidae	Cephalopholis	Cephalopholis argus	(Schneider, 1801)	Boadianus jacobevertsen; Bodianus guttatus; Cepahlopholis miniatus; Cephalopolis argus; Epinephelus argus; Serranus guttatus; Serranus immunerur; Serranus myriaster; Serranus thyrsites	eng: Peacock Grouper; eng: Worldwide-peacock Rockcod; eng: Peacock Hind; eng: Peacock Rockcod; eng: Blue-spotted Grouper; eng: Argus Grouper; fre: Vielle La Pruda; fre: Merou Celeste; fre: Merou Paon; fre: Vielle Cecille; fre: Pintade; fre: Vielle Cuisinier; fre: Saumonee; fre: Loche Saumonee; spa: Cherna Pavo Real	LC	https://www.gbif.org/en/species/2388891	2023/03/31 - 22:51:56
Perciformes	Serranidae	Cephalopholis	Cephalopholis boenak	(Bloch, 1790)	Bodianus boenak	eng: Overcast Grouper; eng: Brown Coral Cod; eng: Dusty-banded Cod; eng: Chocolate Hind; eng: Rock Cod; eng: Charcoal Grouper; eng: Cherna Chocolate; eng: Bluelined Coralcod; eng: Vielle Chocolat; eng: Brown-barred Rockcod; eng: Brownbarred Grouper; eng: Brownbarred Rockcod; eng: Brown-banded Seabass; eng: Brown Coral-cod	LC	https://www.gbif.org/en/species/2388825	2023/03/31 - 22:52:06
Perciformes	Serranidae	Epinephelus	Epinephelus rivulatus	(Valenciennes, 1830)	Epinephelus grammatophoros; Epinephelus homosinensis; Epinephelus matterni; Epinephelus raymondi; Epinephelus rhyncolepis; Epinephelus spiramen; Serranus rhyncolepis; Serranus rivulatus; Serranus viridippinis	eng: Halfmoon Grouper; eng: Halfmoon Rockcod; eng: Chinaman Rockcod; fre: Cabot Sale; fre: Merou Demi-lune; fre: Rouge Sale; fre: Loche Brique	LC	https://www.gbif.org/en/species/2388492	2023/03/31 - 22:54:56
Perciformes	Serranidae	Epinephelus	Epinephelus coioides	(Hamilton, 1822)	Bola colioides; Epinephelus suillus; Serranus nebulosus	eng: Orange-spotted Grouper; eng: Estuary Cod; fre: Mérou taches oranges	LC	https://www.gbif.org/en/species/2388213	2023/03/31 - 22:55:05
Perciformes	Serranidae	Epinephelus	Epinephelus areolatus	(Forsskål, 1775)	Epinephelus areolatus; Bodianus melanurus; Epinephelus angularis; Epinephelus chlorostigma; Epinephelus craspedurus; Epinephelus waandersii; Perca areolata; Serranus celebicus; Serranus glaucus; Serranus waandersii	eng: Areolate Grouper; eng: Squaretail Rockcod; eng: Areolate Rock Cod; eng: Flat-tail Cod; eng: Squaretail Rock Cod; eng: Yellow-spotted Rock-cod; eng: Yellow-spotted Rockcod; eng: Areolated Grouper; eng: Spotted Grouper; eng: Green-spotted Rock Cod; eng: Grouper; fre: Merou areole; fre: Vieille maconde; spa: Mero Areolado	LC	https://www.gbif.org/en/species/2388152	2023/03/31 - 22:55:16
Perciformes	Serranidae	Epinephelus	Epinephelus sp	(Bloch, 1793)	-	-	-	https://www.gbif.org/en/species/2335319	2023/03/31 - 22:55:18
Perciformes	Serranidae	Epinephelus	Epinephelus malabaricus	(Bloch & Schneider, 1801)	Epinephelus malabaricus	eng: Malabar Grouper; fre: Mérou Malabare; spa: Mero Malabárico	LC	https://www.gbif.org/en/species/2388220	2023/03/31 - 22:55:28
Perciformes	Serranidae	Epinephelus	Epinephelus merra	(Bloch, 1793)	Epinephelus merra; Cephalopholis merra; Ephinephelus merra; Epinephalus merra	eng: Honeycomb Grouper; eng: Dwarf-spotted Grouper; eng: Wire-netting Cod; eng: Honeycomb Cod; eng: Wire-netted Reefcod; eng: Honeycomb Rock Cod; fre: Loche Rayon De Miel; fre: Vielle Gris; fre: Merou A Treillis; fre: Vielle Voleuse; fre: Plat Gris; fre: Macabit; fre: Merou Gateua De Cire; fre: Vielle De Fond; spa: Mero Panal	LC	https://www.gbif.org/en/species/2388193	2023/03/31 - 22:55:37
Perciformes	Siganidae	Siganus	Siganus stellatus	(Forsskål, 1775)	Scarus stellatus	eng: Brown-spotted rabbitfish; eng: Brown-spotted spinefoot ; eng: Stellate rabbitfish ; eng: Starspotted rabbitfish ; fre: Sigan marguerite ; spa: Sigano margarita	LC	https://www.gbif.org/en/species/2390297	2023/03/31 - 23:10:29
Perciformes	Siganidae	Siganus	Siganus sutor	(Valenciennes, 1835)	Amphacanthus sutor	eng: Shoemaker spinefoot; eng: Whitespotted rabbitfish ; eng: Brown spinefoot ; fre: Sigan cordonnier ; spa: Sigano zapatero	LC	https://www.gbif.org/en/species/2390260	2023/03/31 - 23:10:39
Perciformes	Sillaginidae	Sillago	Sillago sihama	(Forsskål, 1775)	Atherina sihama	eng: Silver Sillago; fre: Pêche-madame Argenté; spa: Silago Plateado	LC	https://www.gbif.org/en/species/2391929	2023/03/31 - 23:10:49
Perciformes	Sparidae	Chrysoblephus	Chrysoblephus puniceus	(Gilchrist & Thompson, 1908)	Chrysophrys puniceus	eng: Slinger Seabream fre: Spare élégante spa: Sargo Elegante	LC	https://www.gbif.org/species/2392434	2023/03/31 - 22:57:23
Perciformes	Sparidae	Acanthopagrus	Acanthopagrus vagus	(Peters, 1852)	-	eng: Riverbream; eng: Perch	VU	https://www.gbif.org/en/species/2392292	2023/03/31 - 22:49:24
Perciformes	Sparidae	Acanthopagrus	Acanthopagrus berda	(Forsskål, 1775)	Chrysophrys berda; Chrysophrys calamara; Chrysophrys madagascariensis; Chrysophrys robinsoni; Mylio berda; Pagrus berda; Pagrus robinsoni; Sparus berda; Sparus calamara; Sparus hasta; Sparus longispinnis; Sparus madagascariensis	eng: Picnic Seabream; eng: Black Bream; eng: Black Porgy; eng: Black Sea Bream; eng: Black Sea-bream; eng: Dark-finned Black Porgy; eng: Goldsilk Bream; eng: Goldsilk Seabream; eng: Grey Fin Sea Bream; eng: Perch; eng: Pickey Bream; eng: Pikey Bream; eng: Pikey Black Bream; eng: Seabream; eng: River Bream; eng: Sly Bream; fre: Pagre Berda; fre: Sparide; fre: Pagre Picnic; spa: Espárido; spa: Sarg…	LC	https://www.gbif.org/en/species/2392290	2023/03/31 - 22:49:35
Perciformes	Sparidae	Crenidens	Crenidens crenidens	(Forsskål, 1775)	Sparus crenidens	eng: Karanteen; eng: Karanteen Seabream; eng: Karateen Seabream; eng: Karenteen Seabream; fre: Saupe De Mer Rouge; spa: Salema Del Mar Rojo	LC	https://www.gbif.org/en/species/2392500	2023/03/31 - 22:53:35
Perciformes	Sparidae	Dentex	Dentex macrophthalmus	(Bloch, 1791)	Dentex macrophathalmus; Dentex macrophtalmus; Opsodentex macrophthalmus; Polysteganus macrophthalmus; Sparus macrophthalmus	eng: Reds; eng: Walvis Bay Reds; eng: Large-eyed Dentex; fre: Daurade à Gros Yeux; fre: Denté à Gros Yeux; fre: Gros Yeux; spa: Cachocho; spa: Cachucho	LC	https://www.gbif.org/en/species/2392672	2023/03/31 - 22:54:25
Perciformes	Sparidae	Lithognathus	Lithognathus mormyrus	(Linnaeus, 1758)	Pagellus goreensis; Pagellus mormyrus; Sparus mormyrus	eng: Sand Steenbras; eng: Striped Seabream; fre: Dorade Marbré; fre: Pageau Gris; fre: Marbré; fre: Pageot; spa: Herrera	LC	https://www.gbif.org/en/species/2392647	2023/03/31 - 22:58:44
Perciformes	Sparidae	Pagellus	Pagellus natalensis	(Steindachner, 1903)	Pagellus bellottii; Pagellus natalenses	eng: Natal Pandora; eng: Red Tjor-tjor; eng: Sand Soldier; fre: Pageot Du Natal; spa: Pandora De Natal	LC	https://www.gbif.org/en/species/2392551	2023/03/31 - 23:01:47
Perciformes	Sparidae	Polysteganus	Polysteganus coeruleopunctatus	(Klunzinger, 1870)	Dentex coeruleopunctatus; Polysteganus caeruleopunctatus	eng: Blueskin; eng: Trawl Soldier; eng: Blueskin Seabream; fre: Denté à Points Bleus; spa: Dentón Azulado; spa: Dentón Azul	DD	https://www.gbif.org/en/species/2392492	2023/03/31 - 23:05:34
Perciformes	Sparidae	Rhabdosargus	Rhabdosargus thorpei	(Smith, 1979)	-	eng: Bigeye Stumpnose; fre: Sargue à Gros Yeux; spa: Sargo Ojigrande	LC	https://www.gbif.org/en/species/2392318	2023/03/31 - 23:07:38
Perciformes	Sparidae	Rhabdosargus	Rhabdosargus sarba	(Forsskål, 1775)	Austrosparus sarba; Chrysophrys aries; Chrysophrys chrysargyra; Chrysophrys natalensis; Chrysophrys sarba; Diplodus auriventris; Diplodus sarba; Rhabdosargus auriventris; Rhadosarga sarda; Sargus auriventris; Sparus aries; Sparus bufonites; Sparus natalensis; Sparus psittacus; Sparus sarba	eng: Goldlined Seabream; eng: Gold-line Sea Bream; eng: Goldlined-seaberm; eng: Goldloned Seabream; eng: Natal Stumpnose; eng: Silver Bream; eng: Silver Sea Bream; eng: Tarwhine; eng: Yellow Fin Bream; fre: Sargue Doré; fre: Gueule Pavée; fre: Brème de mer; spa: Sargo Dorado	LC	https://www.gbif.org/en/species/2392320	2023/03/31 - 23:07:48
Perciformes	Sphyraenidae	Sphyraena	Sphyraena jello	(Cuvier, 1829)	-	-	-	https://www.gbif.org/en/species/2394208	2023/03/31 - 23:10:59
Perciformes	Sphyraenidae	Sphyraena	Sphyraena chrysotaenia	(Klunzinger, 1884)	-	-	-	https://www.gbif.org/en/species/2394252	2023/03/31 - 23:11:11
Perciformes	Terapontidae	Terapon	Terapon jarbua	(Forsskål, 1775)	Coius trivittatus; Holocentrus servus; Pterapon trivittatus; Sciaena jarbua; Stereolepis inoko; Terapon timorensis; Therapon farna	eng: Crescent Grunter; eng: Tiger Perch; eng: Jarbua Terapon	LC	https://www.gbif.org/en/species/2374521	2023/03/31 - 23:11:29
Perciformes	Trichiuridae	Trichiurus	Trichiurus sp	(Linnaeus, 1758)	-	-	-	https://www.gbif.org/en/species/2389398	2023/03/31 - 23:11:53
Pleuronectiformes	Citharidae	Paracitharus	Paracitharus macrolepis	(Gilchrist, 1904)	Arnoglossus macrolepis; Citharoides macrolepis	eng: Twospot Largescale Flounder	DD	https://www.gbif.org/species/2409031	2023/03/31 - 23:02:07
Pleuronectiformes	Cynoglossidae	Cynoglossus	Cynoglossus attenuatus	(Gilchrist, 1904)	-	eng: Fourline Toungesole; eng: Fourline Toungefish	LC	https://www.gbif.org/en/species/2409574	2023/03/31 - 22:54:05
Pleuronectiformes	Paralichthyidae	Pseudorhombus	Pseudorhombus arsius	(Hamilton, 1822)	Pleuronectes arsius	eng: Largetooth Flounder; eng: False Brill; eng: Smooth-scale Brill; fre: Rite Dentu; spa: Lenguado Dentudo	LC	https://www.gbif.org/en/species/2408813	2023/03/31 - 23:06:59
Pleuronectiformes	Psettodidae	Psettodes	Psettodes erumei	(Bloch & Schneider, 1801)	Pleuronectes erumei	eng: Indian Halibut	DD	https://www.gbif.org/en/species/2409818	2023/03/31 - 23:06:49
Rhinopristiformes	Rhinidae	Rhynchobatus	Rhynchobatus djiddensis	(Forsskål, 1775)	Raja djiddensis; Rhynchobatus djiddensis	eng: Whitespotted Wedgefish	CR	https://www.gbif.org/en/species/2418935	2023/03/31 - 23:08:01
Rhinopristiformes	Rhinidae	Rhynchobatus	Rhynchobatus australiae	(Whitley, 1939)	Rhynchobatus djiddensis	eng: Bottlenose Wedgefish	CR	https://www.gbif.org/en/species/2418942	2023/03/31 - 23:08:25
Rhinopristiformes	Rhinobatidae	Acroteriobatus	Acroteriobatus sp	(Giltay, 1928)	-	-	-	https://www.gbif.org/en/species/4842851	2023/03/31 - 22:49:47
Scombriformes	Ariommatidae	Ariomma	Ariomma indicum	(Day, 1871)	-	-	-	https://www.gbif.org/species/2399426	2023/03/31 - 22:50:36
Scorpaeniformes	Platycephalidae	Cociella	Cociella heemstrai	(Knapp, 1996)	-	-	LC	https://www.gbif.org/en/species/2335845	2023/03/31 - 22:53:15
Scorpaeniformes	Platycephalidae	Platycephalus	Platycephalus indicus	(Linnaeus, 1758)	Callionymus indicus; Cottus insidiator; Cottus madagascariensis; Platycephalus insidiator	eng: Gobi; eng: Bartailed Flathead; eng: Bar-tailed Flathead; eng: Flathead; eng: Indo-Pacific Flathead; eng: Indian Flathead; eng: Bartail Flathead; fre: Platycéphale Indien; spa: Chato Indico	DD	https://www.gbif.org/en/species/5201390	2023/03/31 - 23:04:17
Siluriformes	Ariidae	Plicofollis	Plicofollis polystaphylodon	(Bleeker, 1846)	-	-	-	https://www.gbif.org/en/species/2345107	2023/03/31 - 23:05:12
Siluriformes	Pangasiidae	Pangasius	Pangasius djambal	(Bleeker, 1846)	-	-	LC	https://www.gbif.org/en/species/5202453	2023/03/31 - 23:01:57
Syngnathiformes	Fistulariidae	Fistularia	Fistularia petimba	(Lacepède, 1803)	Fistularia immaculata; Fistularia rubra; Fistularia serrata; Fistularia starski; Fistularia villosa	eng: Red Cornetfish	LC	https://www.gbif.org/en/species/5200931	2023/03/31 - 22:55:56
Syngnathiformes	Syngnathidae	Hippocampus	Hippocampus kelloggi	(Jordan & Snyder, 1901)	Hippocampus suezensis	eng: Kellogg's Seahorse; eng: Offshore Seahorse; eng: Great Seahorse	VU	https://www.gbif.org/en/species/5201145	2023/03/31 - 22:57:13
